# Supplementary material for: ﻿ Polygonatumpraecox (Asparagaceae), a new species from mid-eastern China revealed by morphological and molecular evidence
Source: PhytoKeys. 2022 Oct 21;211:125–38. doi: 10.3897/phytokeys.211.90456 (PMC9878575; doi:10.3897/phytokeys.211.90456)
Supplement: XML Treatment for Polygonatum praecox [file phytokeys.211.90456-treatment1.xml]

<!DOCTYPE tp:taxon-treatment
  PUBLIC "-//TaxonX//DTD Taxonomic Treatment Publishing DTD v0 20100105//EN" "tax-treatment-NSO.dtd">
<tp:taxon-treatment xmlns:tp="http://www.plazi.org/taxpub"><tp:treatment-meta><kwd-group><label>Taxon classification</label><kwd>
                <named-content content-type="kingdom">Plantae</named-content>
              </kwd><kwd>
                <named-content content-type="order">Asparagales</named-content>
              </kwd><kwd>
                <named-content content-type="family">Asparagaceae</named-content>
              </kwd></kwd-group><mixed-citation publication-type="journal"><person-group><name><surname>Hu</surname><given-names>Yingfeng</given-names></name><name><surname>Liu</surname><given-names>Yujun</given-names></name><name><surname>Ali</surname><given-names>Maroof</given-names></name><name><surname>Wu</surname><given-names>Wei</given-names></name><name><surname>Li</surname><given-names>Xiaohong</given-names></name><name><surname>Chen</surname><given-names>Longsheng</given-names></name><name><surname>Shao</surname><given-names>Jianwen</given-names></name></person-group><article-title>﻿ <italic><tp:taxon-name><tp:taxon-name-part taxon-name-part-type="genus" reg="Polygonatum">Polygonatum</tp:taxon-name-part><tp:taxon-name-part taxon-name-part-type="species" reg="praecox">praecox</tp:taxon-name-part></tp:taxon-name></italic> (<tp:taxon-name><tp:taxon-name-part taxon-name-part-type="family">Asparagaceae</tp:taxon-name-part></tp:taxon-name>), a new species from mid-eastern China revealed by morphological and molecular evidence</article-title><source>PhytoKeys</source><day>21</day><month>10</month><year>2022</year><volume>211</volume><fpage>125</fpage><lpage>138</lpage><pub-id pub-id-type="doi">10.3897/phytokeys.211.90456</pub-id></mixed-citation></tp:treatment-meta><tp:nomenclature><label>﻿</label><tp:taxon-name>
              <object-id xmlns:xlink="http://www.w3.org/1999/xlink" content-type="arpha" xlink:type="simple">2FD17FC9-278E-59B0-9A97-1BFEA1ACF8B9</object-id>
              <tp:taxon-name-part taxon-name-part-type="genus" reg="Polygonatum">Polygonatum</tp:taxon-name-part>
              <tp:taxon-name-part taxon-name-part-type="species" reg="praecox">praecox</tp:taxon-name-part>
              <object-id xmlns:xlink="http://www.w3.org/1999/xlink" content-type="ipni" xlink:type="simple">urn:lsid:ipni.org:names:</object-id>
            </tp:taxon-name><tp:taxon-authority>Y.F.Hu &amp; J.W.Shao</tp:taxon-authority><tp:taxon-status xmlns:xlink="http://www.w3.org/1999/xlink" xlink:type="simple">sp. nov.</tp:taxon-status><xref ref-type="fig" rid="F4">Figs 4</xref><xref ref-type="fig" rid="F5">, 5</xref><xref ref-type="fig" rid="F6">, 6</xref></tp:nomenclature><tp:treatment-sec sec-type="material" id="SECID0E4NAG"><title>Type.</title><p>China. Anhui: Chuzhou City, Langya District, Langya Mountain, <named-content xmlns:xlink="http://www.w3.org/1999/xlink" content-type="dwc:verbatimCoordinates" xlink:type="simple"><named-content content-type="geo-json" specific-use="{&#34;type&#34;:&#34;Point&#34;,&#34;coordinates&#34;:[118.286667,32.277500]}" id="NCID0EGOAG" xlink:type="simple">32°16'39"N, 118°17'12"E</named-content></named-content>, Altitude: 147 m, 10 Apr 2020, <italic>Yin Feng Hu &amp; Jian Wen Shao</italic> HYF20041003 (holotype: ANUB, 008492, Fig. <xref ref-type="fig" rid="F6">6</xref>; isotypes: ANUB, 008491, 008493).</p><fig id="F6" position="float" orientation="portrait"><object-id xmlns:xlink="http://www.w3.org/1999/xlink" content-type="doi" xlink:type="simple">10.3897/phytokeys.211.90456.figure6</object-id><object-id xmlns:xlink="http://www.w3.org/1999/xlink" content-type="arpha" xlink:type="simple">1DE16F4E-A474-51CD-A84D-A9F2D40B98E6</object-id><label>Figure 6.</label><caption><p>Holotype of <italic><tp:taxon-name><tp:taxon-name-part taxon-name-part-type="genus" reg="Polygonatum">Polygonatum</tp:taxon-name-part><tp:taxon-name-part taxon-name-part-type="species" reg="praecox">praecox</tp:taxon-name-part></tp:taxon-name></italic> Y.F.Hu &amp; J.W.Shao, sp. nov.</p></caption><graphic xmlns:xlink="http://www.w3.org/1999/xlink" xlink:href="phytokeys-211-125_article-90456__-g006.jpg" position="float" orientation="portrait" xlink:type="simple" id="oo_760280.jpg"><uri content-type="original_file" xlink:type="simple">https://binary.pensoft.net/fig/760280</uri></graphic></fig></tp:treatment-sec><tp:treatment-sec sec-type="diagnosis" id="SECID0EJPAG"><title>Diagnosis.</title><p>Most similar to <italic><tp:taxon-name><tp:taxon-name-part taxon-name-part-type="genus" reg="Polygonatum">P.</tp:taxon-name-part><tp:taxon-name-part taxon-name-part-type="species" reg="cyrtonema">cyrtonema</tp:taxon-name-part></tp:taxon-name></italic>, but differs in racemose inflorescence, cylindrical and glabrous filaments and apex not saccate convex.</p></tp:treatment-sec><tp:treatment-sec sec-type="description" id="SECID0E1PAG"><title>Description.</title><p>Rhizome moniliform, rarely tuberous moniliform, 1.5–2.5 cm thick. Stem arching, 40–80 cm, glabrous and not angled. Leaves 14–22, alternate; petiole short or nearly sessile; leaf blade elliptic to oblong-lanceolate, 8–13 × 4–6 cm, apex usually acuminate. Inflorescences raceme, (1)2–3(4)-flowered; peduncle 1–2 cm; bracteoles borne on the middle part of pedicel, subulate, &lt; 2 mm or absent. Flowers pendulous, pedicel 0.5–1.5 cm long. Perianth yellowish-green, campanulate-cylindrical, 1.7–2.2 cm long; lobes ca. 3 mm long, excurved. Filaments inserted near the distal 1/3 of the perianth tube, cylindrical and extending inwardly, 3–6 mm long, smooth, apex without saccate-convex. Anthers 3.5–4.0 mm long. Ovary 4–6 mm in diam.; style 1.2–1.5 cm long. Berries black, ca. 1.2–1.5 cm in diam., 9–15 seeded.</p></tp:treatment-sec><tp:treatment-sec sec-type="phenology" id="SECID0E6PAG"><title>Phenology.</title><p>Flowering from mid-March to early April and fruiting from May to September.</p></tp:treatment-sec><tp:treatment-sec sec-type="etymology" id="SECID0EEQAG"><title>Etymology.</title><p>The specific epithet <italic><tp:taxon-name><tp:taxon-name-part taxon-name-part-type="genus" reg="Polygonatum"/><tp:taxon-name-part taxon-name-part-type="species" reg="praecox">praecox</tp:taxon-name-part></tp:taxon-name></italic> alludes to early flowering of the new species as compared to <italic><tp:taxon-name><tp:taxon-name-part taxon-name-part-type="genus" reg="Polygonatum">Polygonatum</tp:taxon-name-part><tp:taxon-name-part taxon-name-part-type="species" reg="cyrtonema">cyrtonema</tp:taxon-name-part></tp:taxon-name></italic>, a morphologically similar species. The Chinese name of the new species is here given as 早花黄精 (Zǎo huā huáng jīng).</p></tp:treatment-sec><tp:treatment-sec sec-type="distribution" id="SECID0E6QAG"><title>Distribution and habitat.</title><p>Currently, <italic><tp:taxon-name><tp:taxon-name-part taxon-name-part-type="genus" reg="Polygonatum">Polygonatum</tp:taxon-name-part><tp:taxon-name-part taxon-name-part-type="species" reg="praecox">praecox</tp:taxon-name-part></tp:taxon-name></italic> is known from more than 10 populations and it is fairly widely distributed in middle-eastern China (Fig. <xref ref-type="fig" rid="F1">1</xref>). This species often occurs near valley streams under forest shade and on gravel or soil with good water permeability between elevations of 50 m to 1200 m.</p></tp:treatment-sec><tp:treatment-sec sec-type="material" id="SECID0EURAG"><title>Additional specimens examined</title><p><bold>(paratypes).</bold> China. Anhui: Langya District, Langya Mountain, alt. 200 m, 3 Jul 1964, <italic>Anonymous</italic>, 101383 (JSPC); Langya District, Langya Mountain, 4 May 1957, <italic>Teng Yan Chang</italic>, 0305591 (KUN). Zhejiang: Linan County, Changhua, alt. 1080 m, 17 Jun 1957, <italic>Deng Lin Bing</italic> 00223701 (NAS); Linan County, Tianmu Mountain, 18 May 1955, <italic>Yuan Chang Qi</italic> 00553413 (NAS). Hubei: Yinshan County, Wujiashan Forest Farm, alt. 1070 m, 06 Apr 2015, <italic>Chen Bin</italic> 0092527 (CSH); Yinshan County, alt. 815 m, 26 Apr 2015, <italic>Ge Bin Jie</italic> 0092551 (CSH). Henan: Song County, Xihe River, 8 May 1972, <italic>Anonymous</italic>, 00223667 (PE); Neixiang County, Baotianman Nature Reserve, 28 Aug 2008, <italic>Liu Meng Ya</italic> 0003911 (HEAC). Shaanxi: Shanyang County, Jiashi Gorge, Banyan Town, 26 July 2009, <italic>Li En Feng</italic> 010008 (XBGH).</p></tp:treatment-sec><tp:treatment-sec sec-type="conservation status" id="SECID0EYSAG"><title>Conservation status.</title><p>Near Threatened. <italic><tp:taxon-name><tp:taxon-name-part taxon-name-part-type="genus" reg="Polygonatum">Polygonatum</tp:taxon-name-part><tp:taxon-name-part taxon-name-part-type="species" reg="praecox">praecox</tp:taxon-name-part></tp:taxon-name></italic> is relatively common in middle-eastern China. As it is similar to <italic><tp:taxon-name><tp:taxon-name-part taxon-name-part-type="genus" reg="Polygonatum">P.</tp:taxon-name-part><tp:taxon-name-part taxon-name-part-type="species" reg="cyrtonema">cyrtonema</tp:taxon-name-part></tp:taxon-name></italic> in morphology and these two species occasionally co-exist in the wild, this new species is usually recognised as <italic><tp:taxon-name><tp:taxon-name-part taxon-name-part-type="genus" reg="Polygonatum">P.</tp:taxon-name-part><tp:taxon-name-part taxon-name-part-type="species" reg="cyrtonema">cyrtonema</tp:taxon-name-part></tp:taxon-name></italic> and has been exploited for medicinal or edible purposes. Its wild resources have clearly decreased in recent years. Therefore, we classify it as Near Threatened (<abbrev xmlns:xlink="http://www.w3.org/1999/xlink" xlink:title="Near Threatened" id="ABBRID0E6TAG" xlink:type="simple">NT</abbrev>) according to the IUCN Red List Criteria (<xref ref-type="bibr" rid="B12">IUCN 2019</xref>).</p></tp:treatment-sec><tp:treatment-sec><!--Section generated to contain objects referenced in tp:taxon-treatment.--><fig id="F4" position="float" orientation="portrait"><object-id xmlns:xlink="http://www.w3.org/1999/xlink" content-type="doi" xlink:type="simple">10.3897/phytokeys.211.90456.figure4</object-id><object-id xmlns:xlink="http://www.w3.org/1999/xlink" content-type="arpha" xlink:type="simple">D5C14C61-D36B-5E92-8FA7-EDA0FCE4A9C5</object-id><label>Figure 4.</label><caption><p><italic><tp:taxon-name><tp:taxon-name-part taxon-name-part-type="genus" reg="Polygonatum">Polygonatum</tp:taxon-name-part><tp:taxon-name-part taxon-name-part-type="species" reg="praecox">praecox</tp:taxon-name-part></tp:taxon-name></italic> Y.F.Hu &amp; J.W.Shao, sp. nov. <bold>A</bold> habitat <bold>B</bold> general habit <bold>C</bold> longitudinal section of floral tube, showing stamens and pistil <bold>D</bold> seeds and fruits, soaked in alcohol <bold>E</bold> rhizome with roots. All Photos by Yingfeng Hu.</p></caption><graphic xmlns:xlink="http://www.w3.org/1999/xlink" xlink:href="phytokeys-211-125_article-90456__-g004.jpg" position="float" orientation="portrait" xlink:type="simple" id="oo_760278.jpg"><uri content-type="original_file" xlink:type="simple">https://binary.pensoft.net/fig/760278</uri></graphic></fig><fig id="F5" position="float" orientation="portrait"><object-id xmlns:xlink="http://www.w3.org/1999/xlink" content-type="doi" xlink:type="simple">10.3897/phytokeys.211.90456.figure5</object-id><object-id xmlns:xlink="http://www.w3.org/1999/xlink" content-type="arpha" xlink:type="simple">AF32CA33-E228-587D-B5A4-A15A1266AB63</object-id><label>Figure 5.</label><caption><p>Illustration of <italic><tp:taxon-name><tp:taxon-name-part taxon-name-part-type="genus" reg="Polygonatum">Polygonatum</tp:taxon-name-part><tp:taxon-name-part taxon-name-part-type="species" reg="praecox">praecox</tp:taxon-name-part></tp:taxon-name></italic> Y.F.Hu &amp; J.W.Shao, sp. nov. <bold>A</bold> morphology of aboveground part <bold>B</bold> longitudinal section of floral tube, showing stamens and pistil <bold>C</bold> moniliform rhizome. Drawn according to the holotype by Wei Wu.</p></caption><graphic xmlns:xlink="http://www.w3.org/1999/xlink" xlink:href="phytokeys-211-125_article-90456__-g005.jpg" position="float" orientation="portrait" xlink:type="simple" id="oo_760279.jpg"><uri content-type="original_file" xlink:type="simple">https://binary.pensoft.net/fig/760279</uri></graphic></fig><fig id="F1" position="float" orientation="portrait"><object-id xmlns:xlink="http://www.w3.org/1999/xlink" content-type="doi" xlink:type="simple">10.3897/phytokeys.211.90456.figure1</object-id><object-id xmlns:xlink="http://www.w3.org/1999/xlink" content-type="arpha" xlink:type="simple">BDBBD63B-8681-5756-9E57-44C53972B534</object-id><label>Figure 1.</label><caption><p>Distribution map of <italic><tp:taxon-name><tp:taxon-name-part taxon-name-part-type="genus" reg="Polygonatum">Polygonatum</tp:taxon-name-part><tp:taxon-name-part taxon-name-part-type="species" reg="praecox">praecox</tp:taxon-name-part></tp:taxon-name></italic> (red dots showing locations found in this study; black dots showing locations identified by specimen examination), <italic><tp:taxon-name><tp:taxon-name-part taxon-name-part-type="genus" reg="Polygonatum">P.</tp:taxon-name-part><tp:taxon-name-part taxon-name-part-type="species" reg="caulialatum">caulialatum</tp:taxon-name-part></tp:taxon-name></italic> (black triangle) and <italic><tp:taxon-name><tp:taxon-name-part taxon-name-part-type="genus" reg="Polygonatum">P.</tp:taxon-name-part><tp:taxon-name-part taxon-name-part-type="species" reg="cyrtonema">cyrtonema</tp:taxon-name-part></tp:taxon-name></italic> (black square).</p></caption><graphic xmlns:xlink="http://www.w3.org/1999/xlink" xlink:href="phytokeys-211-125_article-90456__-g001.jpg" position="float" orientation="portrait" xlink:type="simple" id="oo_760275.jpg"><uri content-type="original_file" xlink:type="simple">https://binary.pensoft.net/fig/760275</uri></graphic></fig></tp:treatment-sec><ref-list><ref id="B12"><mixed-citation xmlns:xlink="http://www.w3.org/1999/xlink" xlink:type="simple">IUCN (<year>2019</year>) Guidelines for Using the IUCN Red List Categories and Criteria. Version 14. Prepared by the Standards and Petitions Committee. <ext-link xlink:href="http://www.iucnredlist.org/documents/RedListGuidelines.pdf" ext-link-type="uri" xlink:type="simple">http://www.iucnredlist.org/documents/RedListGuidelines.pdf</ext-link> [accessed 4 Sep 2019]</mixed-citation></ref></ref-list></tp:taxon-treatment>
